# Supplementary material for: Exometabolomic Analysis of Cross-Feeding Metabolites
Source: Metabolites. 2017 Oct 4;7(4):50. doi: 10.3390/metabo7040050 (PMC5746730; doi:10.3390/metabo7040050)
Supplement: Supplementary file 1 [file metabolites-07-00050-s001.zip]

Archive with 3 entries (3 files):
- Figure S1.docx
- Table S1 Metabolites detected in individual and co-cultures of C.fimi and Y.lipolytica grown on cellulose and galactomannan.xlsx
- Table S2 Metabolites detected in individual and cocultures C.fimi and Y.lipolytica on ionic liquid treated switchgrass.xlsx
