# Supplementary material for: Exometabolomic Analysis of Cross-Feeding Metabolites
Source: Metabolites. 2017 Oct 4;7(4):50. doi: 10.3390/metabo7040050 (PMC5746730; doi:10.3390/metabo7040050)
Supplement: Supplementary file 1 [file metabolites-07-00050-s001.zip › Table S1 Metabolites detected in individual and co-cultures of C.fimi and Y.lipolytica grown on cellulose and galactomannan.xlsx]

## Sheet: Table S1
Table S1: Metabolites detected in individual and co-cultures of C.fimi and Y.lipolytica grown on cellulose and galactomannan. Compounds were identified based on a query against the Agilent Fiehn Metabolomics Library and confirmed with retention times and spectra of authentic standards. Relative retention times (RRT) were used to take into account differences in retention times caused by reference…
Compound Name	Retention time	RRT*	Standards Retention Time	Standards RRT*	Quantifier ion (m/z)	Qualifier ion 1 (m/z)	Qualifier ion 2 (m/z)	Yarrowia lipolytica individual culture													Cellulomonas fimi individual culture															C.fimi and Y.lipolytica co-culture
								Time = 0 hours			Time = 24 hours			Time = 37 hours		Time = 48 hours		Time = 118 hours			Time = 0 hours			Time = 24 hours			Time = 37 hours			Time = 48 hours			Time = 118 hours			Time = 0 hours			Time = 24 hours			Time = 37 hours			Time = 48 hours			Time = 118 hours
glycolic acid	7.335	0.455336			73.1	73	147.1	59498	44557	54249	4110	35679	12281	12370	17747	7257	6200	8172	4989	815	4451	77568	58249	57972	54629	51698	60764	69130	30519	53572	50663	45978	22094	27851	16109	51315	60528	52187	31864	29911	27078	1902	36576	6365	4424	34062	7531	8534	2727
L-valine 1	7.547	0.468496			72	72.1	55	1293514	1197441	923558		96	2138	354	400	274	725	57	122	1052	88415	1161544	432984	61903	143984	138812	6412	155678	39183	9195	23400	27135	8972	117	98	174346	156892	46878	662		225	479	82	257	186				58
L-alanine 1	7.645	0.474579			116	116.1	73.1	280944	457759	386333	5557	2713	8075	401	4163		6101	81	23090	3389	328486	471398	472745	578392	1721166	2511596	1015668	1839003	221460	831597	739563	586154	39841	54096	67479	2535109	2673463	281934	23958	33567	7971	1958	5698	528	360	8522	2872	377	5721
DL-3-aminoisobutyric acid 1	7.935	0.492582			102	102.1	73	195174	339202	397221	2362	1272	1843	1103	726	1496	1535	61	3972	425	5145	79082	7159	13953	105885	238473	35721	206822	3346	20546	13100	10602	56942	4969	8229	242892	261523	14918	3318	7029	3821		73	171	294	54	8269	149	176
Methyl Caprylate (IS)	8.104	0.503073			74	87	54.9	522759	539518	31110	565478	565054	558078	435885	709723	663479	550167	572924	546326	549051	121458	353403	174020	410338	153282	179484	302654	112466	87741	1613011	159845	585891	109364	333694	337563	346707	286460	1942499	359449	652960	3663862	117417	46548	109657	141122	106988	4030076	347933	104116
oxalic acid	8.33	0.517102			147	147.1	73	43987	47374	2754		87140		4577	77773	12889	63125	27544	414	252	30577	28899	30418	39721	130259	144246	30225	39997	29956	52638	50473	50088	45123	48639	55245	116924	168952	35591	53988	51614	9899	47519	2429	43515	23298	2918	8907	14295	451
DL-isoleucine 1	8.838	0.548637			86.1	75	69	1428816	1495894	1481376	101	712	277		284		192	422	1079	101	12905	359742	356474	205805	245406	68888	7635	175226	7331	1155	1583	330	5460		269	198449	456937	51126			127	463	127	180	239	210	34	248	46
malonic acid 1	8.903	0.552672			147	147.1	73.1			193481	14846	10437	17574	21482	35903	17941	24558	114022	27621	22464					98966	146203	2011		23016	313774	11070	547185	5275	251546	7467	9075	92360		7953	6200	290981	15448	1474	10110	16458	915	41842	8707	23263
L-valine 2	9.221	0.572413			144.1	73	73.1	1223858	1500073	1665350	3402	1915	3657	2333	2651	3148	3238	1962	3515	2470	63219	792801	221883	143605	715261	1341429	252744	1133878	22323	145478	121486	103382	500	683	861	1075401	1470114	186077	799	2496	88	312	65	45	61	185	87	157	374
Methyl Pelargonate (IS)	9.417	0.58458			74	87	54.9	523732	580987	664132	599354	606072	593532	469107	743166	697112	584015	603793	574286	575727	122823	361834	176072	437043	160080	190025	316083	120496	87681	1765311	162779	629387	111355	343419	348622	362130	316672	2209355	369969	707366	4181573	119239	1242063	121433	139664	106956	4577808	376324	108036
methylmalonic acid	9.6	0.59594			147	147.1	73.1	112047	5540	5303	2431	3884	2591	1830	1717	4533	3187	791	259		16352	1919	20915	27303	17900	6228		7548	9178	5070	987	2225	3843	5902	5009	27053	893		3366	7663		3928	7372	20714	1880	3099	28040	5878	1850
benzoic acid	9.762	0.605997	9.989	0.612071	105	179	179.1	3749	4223	4187	34074	35322	38803	30540	42313	42922	42405	33451	38441	41072	2577	4173	2346	37415	34519	39358	33200	34100	26374	33041	30035	29435	29525	33060	32732	4058	6199	2415	33793	36739	40660	31511	27063	37368	32544	34212	38919	38380	30215
L-serine 1	9.894	0.614191			73.1	116.1	132.1	664016	832431	772251	53290	15458	34542	16713	45643	13653	48567	10462	242039	162938	2136	112112	123431	111053	43509	16618	10503	10191	8559	11413	19520	10480		12271	13057	8394	91976		16995	35299	10095	9362	17782	10634	12678	20150	12341	14011	14943
DL-isoleucine 2	10.297	0.639208			158	158.1	73.1	50699	207991	166106	182		61					47	781		850	100637	15421	12291	185033	341264	3036	305926	96	43						277233	362176	14603			64
L-threonine 1	10.357	0.642933			73	73.1	117	936247	928705	875966	106397	61705	45624	43550	59767	38595	51700	140845	45118	6514	4970	915879	656953	300640	327601	157290	42824	245405	5215	42325	30687	3784	34864	21939	30204	346533	509429	354936	136991	136621	70184	126028	76606	93664	137464	115592	141631	201358	144723
glycine	10.398	0.645478			174	174.1	73	22892	38741	27000	79	64	264	152	85	51	56	64	256	85	21862	30452	27900	40667	175446	307820	22860	211221	8065	951	979	996	3063	10728	13005	233775	285072	21059	8518	13706	552		45	414	56	110		53	160
nicotinic acid	10.419	0.646781	10.611	0.650184	180	180.1	142	25804	27486	26853	37711	35430	34300	164	59236	52545	53589	70254	81475	81023	14511	22933	22464	27514	25315	26663	12732	21639	13318	9614	7490	11701	9092	10302	9975	19856	26869	21696	17875	21643	4628	19714	182	18061	20858	261	4116	27661	7464
succinic acid	10.59	0.657396	10.802	0.661887	147	147.1	73.1	1043596	946486	980115	67501	77700	66490	227597	68687	189388	69847	4515311	222186	52314	557657	810876	791465	847490	820937	813877	694014	883212	585941	664405	686213	721670	618525	739964	734258	743074	949041	779479	190244	211640	186377	86571	9883	76778	63509	32492	67477	35596	14789
uracil	10.912	0.677385			99	241.1	73.1	27335	39519	38591	35815	28451	30024	3852	47466	5143	40572	39668	42924	45666	1353	28375	15844	3915	3287	4600	3474	8864	147	6738	2366	4394	4246	3364	656	6985	26024	15475	2856	264	13629	595	2087	3649	977	2542	14173	5006	2722
Methyl Caprate (IS)	10.961	0.680427			74	87	54.9	554624	577707	667992	585422	588903	588955	454664	770215	695445	572509	586834	570234	568357	128786	388769	189157	473268	172693	229873	333592	132910	96705	1899949	168481	669564	119316	369142	372251	372715	361345	2366593	399099	744317	4590926	123733	45806	131999	147478	110060	4900412	412583	109858
fumaric acid	11.49	0.713266	11.296	0.692157	245.1	73	245	1761	2320	1827	1628	1806	1524	63	2250	1530	1829	1458	1654	1731	178	841	951	1958	819	1462	311	1103	776	983	918	139	383	335	1002	137	1508	1079	922	56	719	758	44	668	635	302	171	1535	1017
L-threonine 2	11.499	0.713825			73	73.1	117	43938	80600	86902	8872	10332	9244	12249	11588	25985	12815	11867	68639	12172	64705	48700	11033	13679	13014	16220	21045	86914	65247	13510	13462	75325	8913	8309	8863	8982	28233	16184	10360	7278	9141	10005	8160	8211	9091	11248	12066	6759	7636
3-hydroxypropanoic acid 2	11.853	0.7358			103	73	147	152818	154171	149895	70347	67277	68321	514	34535	19711	27505	20259	24001	24347	77315	125499	125485	132645	129446	127221	91091	131738	82572	85132	86954	95671	84390	95194	96909	116328	135712	122756	62852	75463	42936	22401	127	19724	21457	1162	14777	18633	12905
aspartic acid 1	12.089	0.75045			73	73.1	160.1	1194787	1315952	1304754	26476	26752	25065	4364	20430	14512	14582	10428	13850	14140	14608	1007717	34380	36621	26968	534045	18545	369941	18835	17827	13442	24510	20840	26493	29099	54386	395037	26430	18572	20761	10960	10881	2269	8200	10238		7881	7881	5962
D-malic acid	12.825	0.796139	13.054	0.799877	73	73.1	147.1	236034	210040	216789	98204	91319	93922		72266	37829	66635	54408	60932	48257	61335	175791	232150	205080	216298	213045	146390	231770	132675	141975	128703	153421	192962	226124	238694	193419	217517	187708	91946	108467	6104	76516	518	62940	100107	1332	19245	85907	25884
2-pyrrolidone-5-carboxylic acid	13.095	0.8129			84	73	75	1524297	1672167	1450131	157813	582875	324728	407266	419440	690805	376654	471271	42152	107431	1531655	2439076	2570504	2205396	1472128	1314927	1384767	926359	1277946	551774	676653	524231	591940	877564	838465	1502981	1524644	2092730	436341	484516	140340	375266	1214	279942	441316	3109	285282	488738	226385
L-glutamic acid 3 (dehydrated)	13.301	0.825688			156	156.1	73	545506	916406	881537	1060022	225371	720361	75	656976	21638	476607	158401	1274984	1048269	4133	645284	319615	201343	128665	586945	32031	1052514	35360	5659	5504	4570	239008	74537	59003	688369	610393	324810	91003	170175	100	34352	43	7125	16173	36	66	17397	2083
Methyl Laurate (IS)	13.363	0.829536			74	87	54.9	596898	632733	714921	640826	648127	629235	504879	817521	766963	630251	675876	635649	625502	138841	500415	232573	474877	164924	217950	310993	130850	91242	1882038	159891	662286	116911	402231	372728	378462	342789	2546543	428107	761676	4675080	118542	42524	118560	141388	103700	4890519	398297	104322
L-glutamic acid 1	13.45	0.834937			84	174	73	579979	653042	745303	4831	7621	1500	321660	2010	5081	5810	3925	11294	6385	353996	138682	2771	5532	2695	176959	8675	311576	6086	53134	40730	14482	1698	6805	4650	12174	116982	76799	2434	9969	139548	1745	837	1186	1890	3130	213232	1687	160863
Phenylalanine 1	13.719	0.851636			120	120.1	146	861045	1036305	960119	1672	1327	1459	43	666	219	958	176	922		315	542675	43017	684378	434293	350303	555	365648	207971	23064	16462	159	2970	499	1690	394133	327924	231730	18880	19134	203	441	202	198	359	206	268	493	244
alpha ketoglutaric acid	13.911	0.863555	14.122	0.865319	73	75	147.1	20662	40043	40526	36348	35611	41266	1641	35627	37119	34177	41429	34904	31601	10379	14500	57355	20460	53649	24553	243671	385371	245110	287854	309222	313643	322812	390156	402436	44221	44180	113875	44951	48354	17405	66913	3281	57032	108073	11932	55552	162454	62477
13C5-xylose (IS)	14.808	0.919238	15.063	0.922978	104	220.1	310.1	943346	952154	908261	919917	899746	911622	350800	971185	907257	887651	790774	945290	868776	433759	1046257	1038578	1120215	950859	804022	378940	995530	602746	454907	412605	514773	737774	710423	527240	828022	782569	848197	833203	128933	323874	786503	2607	473299	539454	68625	370204	1014982	352908
D-xylose	14.81	0.919362	15.063	0.922978	103	217.1	307.1	30710	5130	20674	1749	8653	26974	19328	5219	17310	21747	39053	9828	20724	27886	57124	32877	41758	3833	49092	21667	59495	14699	26815	15905	29895	43160	35547	28116	53737	49998	54273	4425	7379	11527	27276	229	27301	31689	4090	11823	11900	16730
L-arabinose	14.887	0.924142	15.139	0.927635	103	217.1	307.1	3635	4045	3426	3008	3618	3620	1089	3801	3612	2086	2412	2772	3074	3749	4110	4947	3382	2416	1229	1807	2115	3326	2073	3229	3449	1985	3380	2117	3490	2299	4132	1366	1887	3100	605	52	863		327	910	2728	2633
D-threitol	15.034	0.933267			73	73.1	103.1	42049	42967	42354	24802	24150	25463	8385	11515	15580	10739	9882	9385	12384	20747	50123	45331	53726	39590	38670	59477	82721	61094	62681	62406	72812	67408	85965	83426	34319	37210	38047	27697	24203	16503	14585	526	10646	22196	33533	14504	84281	35252
Methyl Myristate (IS)	15.704	0.974859			74	87	54.9	648259	671710	778115	659032	679823	665960	542217	842213	823911	648358	714630	672143	646262	129270	503504	223950	580620	183147	226097	301971	120885	113163	1919536	155611	659766	111224	394800	367201	379933	332921	2661233	536449	799610	5036328	114794	42108	122077	136947	98817	5157178	496763	98462
13C6-vanillic acid (IS)	16.109	1	16.32	1	303.1	318.1	273	254719	268860	245355	252746	256639	251911	35580	265975	247579	241169	203332	247840	234884	112201	304961	300878	322947	275787	227020	117513	253277	196856	90198	85348	113543	139904	198393	119039	163366	227595	211502	272881	39649	96939	163240	1986	179410	126297	20472	101154	320740	111767
citric acid	16.623	1.03191	16.865	1.03339	73	73.1	147.1	507573	449415	475524	129908	123459	128041	4371	57495	41141	53353	25125	49079	26931	11378	446485	422245	441840	405037	404099	90356	480534	112363	6460	11691	15933	306232	345555	388039	343335	411294	362990	241859	228978	1312	36659	598	36228	33919	2431	4390	30322	6007
myristic acid	17.005	1.05562			73.1	73	117	625337	622010	621805	531886	635040	603362	444644	641381	649508	602962	566258	540651	621234	279065	567151	555399	605042	484358	515481	334263	490572	409509	286931	254894	404949	413363	452505	423399	425974	473687	446748	514894	457910	318308	408111	182041	485797	403078	149505	300688	590403	316453
5-aminovaleric acid 2	17.102	1.06164			174.1	73	175.1	1681	1803	2747	2373	2416	2434	891	2247	1830	1757	1841	9494	1109	233	1731	1616	2061	1511	570	563	325561	1297	289	396	583	667779	540463	494506	1354	1642	573	13019	11613	225	6548	359	1655	4923	103	453	1790	810
D-mannose 2	17.314	1.0748	17.587	1.07763	73	73.1	205.1	42030	40561	43742	3314	2252	145	2170	4657	2919	177		4361	3824	22562	49187	45707	42106	39426	40050	196371	284711	207282	182629	174969	240371	10053	12625	13087	36680	37519	40388	1790	1992		6817	5547	4264	6784	4189	8875	13059	8784
D-galactose	17.368	1.07816	17.645	1.08119	205.1	217.1	319.1	6897	9292	7451	96			167	75	88			73	120	1621	9015	8795	491	401	588	113		272	236	107	174	61	504		5539	7268	6393	82	43		79	41	113	128	96	97	235	92
13C6-glucose (IS)	17.43	1.082	17.7	1.08456	207.1	220.1	323.1	562333	599947	557705	539743	530471	550970	23347	576976	558089	520019	469239	580078	517835	201906	648946	628408	500324	529354	439300	166841	616768	362483	214330	201618	319538	379530	411417	266428	406202	430140	411299	490030	66649	94957	388326	37001	257087	275846	88237	106769	620786	150224
D-glucose	17.432	1.08213	17.7	1.08456	205.1	217.1	319.1	41991	44257	44346	4508	9535	3905	738	883	6088	6202	469	7175	7271	16105	48807	49271	8468	9066	7813	3480	2080	3295	3772	3246	3183	5028	7260	3200	34011	38365	34125	11639	4541	2501	6183	72	3399	5527	731	1596	4146	2877
D-sorbitol	17.761	1.10255	17.847	1.09357	73	73.1	205.1	149879	354914	148465	85899	78850	75825	1732	31516	11628	89819	1997	82236	3249	70052	218862	166060	170861	175708	155572	106427	141076	127805	75965	77167	112216	140460	118173	125928	134888	149474	137924	70242	60588	113737	12891	3976	13429	21390	61088	22517	21932	4842
Methyl Palmitate (IS)	17.825	1.10652			74	87	55	323039	339122	389019	325117	334977	331262	271186	415909	410515	320782	360298	340963	318574	68799	249103	112547	235552	89345	104537	138652	56174	55219	874507	69765	399710	53028	230317	170309	188083	156285	1247680	266152	385161	2265335	53496	20568	52115	61526	44286	2332330	240016	45130
xanthine	18.677	1.15941			73	73.1	147.1	9631	33753	20185	45558	27410	38930	222	136151	8361	78679	70454	129419	191347	1666	6655	1436	449	1527	900	5033	8464	8251	8361	8122	11047	11589	19881	14234	5280	10447	925	56841	9947	5737	3785	3549	4593	3259	2343	2054	18618	10318
palmitic acid	18.971	1.17766			73.1	73	117	525558	589647	549395	1917207	2109377	2146333	1248322	2276825	2244515	2102936	1949040	2157318	2046531	219958	616603	505178	2215830	1843066	2255012	1516762	2148911	1637079	1326520	1122744	1738139	1844802	2196670	1923530	275568	496566	400363	2239376	2322346	1311270	2026290	621640	2316741	1943942	927063	1316469	2520539	1069948
inositol isomer	19.316	1.19908			73	73.1	147.1	252676	252829	245467	154798	155041	158875	32519	166117	167847	151592	173034	191874	176190	165981	274629	223555	233569	233662	253839	174023	287551	214358	160694	154538	219446	248187	367734	287500	209823	234233	207840	153960	143899	71125	103325	21083	106266	124323	83274	68542	388559	141236
Methyl Stearate (IS)	19.759	1.22658			74	87	55	306804	310903	353791	309135	324671	319316	269686	405512	411558	308630	361012	342283	301485	59283	225213	74910	276298	83921	117166	127285	72099	52945	803024	64622	378365	51006	231150	162702	159833	133684	1120788	252784	370642	2292972	51614	24123	64633	59980	43662	2230764	244153	41119
3-indolelactic acid 1	19.897	1.23515			130	130.1	73	310	140		47198	45074	44962	299	75137	75510	69293	100101	101917	89411	39		171			311	61	82	87	79	68	259	613	1070		323	92	199	34945	23504		29107	110	46324	35590		200	48908	2151
3-indolelactic acid 2	20.184	1.25296			202.1	73.1	73	90	100	36	16540	16428	18840	108	22043	20909	20985	18411	29329	27700	56	102	47	54	50	103	61	61	143	98	55	239	65	348	76				10050	9782	138	10319	130	9447	10279	64	76	42025	68
stearic acid	20.775	1.28965			73	73.1	117	527051	598647	542212	2303458	2564100	2564636	1037903	2861190	2664269	2493210	2322318	2565184	2458918	169776	571739	471190	2814057	2181132	2748967	1735325	2628107	1872069	1466619	1237697	2053966	2343453	2649638	2413564	243896	452475	351014	2713570	2892906	946387	2520355	550023	2741834	2475311	875916	776520	3069901	647794
Methyl Eicosanoate (IS)	21.534	1.33677			74	87	54.9	287353	305851	343031	280166	295867	302328	252004	373218	381455	286573	331860	327247	281598	52598	202648	64738	256345	68122	105313	109241	55184	40975	734098	50831	339630	45905	204685	139885	189793	132725	1043575	228269	334046	2094317	41224	19114	44429	45396	43077	2103383	157402	28526
Methyl Docosanoate (IS)	23.171	1.43839			74	87	54.9	252788	245131	287152	236170	249338	248330	213971	311168	310175	229529	290157	274679	235632	30255	160400	63930	207078	44370	75164	85614	33720	32582	629592	40053	277159	29019	162495	103766	152062	89148	889425	197193	335677	2196243	29495	19075	25942	33567	34232	1804452	122381	27767
sucrose	23.87	1.48178	24.182	1.48174	73.1	73	361.2	2507627	2323018	2290605	2101112	2102783	2136583	33979	2381553	2192800	2165299	2302566	2602547	2261598	381734	2894747	2408562	2304681	2098658	2497905		6479	196	463			3611	27219	2635	2488098	2748920	2140670	2071018	2341601	474021	5366	2543	197	1456		811	1030
dihexose disaccharide 1	23.87	1.48178			361.1	217	271.1	1078028	999261	952921	866135	868345	898934	12377	1015319	909009	871278	942434	1107115	933865	122160	1346436	1059410	1037272	773355	1230200	66	532	357			77	72	12238	37	1092394	1310412	684957	1007679	1087745	188614	92		207	135			936
13C6-cellobiose (IS)	24.37	1.51282	24.66	1.51103	206	367.2	220.1	691099	613084	576053	614632	604826	635157	33053	649982	594516	576915	606295	746006	560360	51341	724863	564194	554735	509955	659142	56183	889895	103526	68007	58964	120657	435635	650158	289186	660890	544151	315893	675507	105536	152265	470862		404177	309056	26676	149718	668680	77573
trehalose	24.675	1.53175	24.99	1.53125	361.1	143	191	2563031	2242240	2171307	1914293	1959900	1968576	334013	2299957	2012890	1969897	2267436	2578749	2088623	733782	3152130	2620253	2324561	1945379	2599978	986	3971	4205	116	46	1786	1301	909	188	2743696	2935701	2724193	2095376	2276924	857709	12478		10705	8060	453	5383	11191	2167
Methyl Hexacosanoate (IS)	26.105	1.62052			74	87	57	187067	141872	150929	119364	132464	124818	134748	166651	162455	115007	184951	172903	123104	23118	73455	47569	97119	19581	42312	56662	11879	17505	440767	22274	172624	15639	94423	39731	89747	53658	814762	73553	194547	1574975	69447	11518	55235	13560	16727	1245922	94356	18227
Methyl Octacosanoate (IS)	27.623	1.71476			74	87	57	95917	68195	91656	56051	62926	63839	75146	71998	70682	41394	78050	108929	57957	14578	31380	18276	75090	44958	12268	26696	44622	6702	301019	13153	109495	43292	40804	18959	33765	26555	630827	38845	113581	1218663	73497	4026	32098	24208	5220	981779	50218	34478
dihexose disaccharide 2	29.94	1.85859			361.1	217.1	204	139031	77058	63390	72192	78622	77119	8593	97856	70151	65257	105648	137456	68477		139604	55358	48	29	85								104		145979	118891	37035	42	175		110						89
(IS): Internal Standard
*Retention time of each metabolite relative to 13C6-vanillic acid
[truncated: 1 more columns]
