# Supplementary material for: Exometabolomic Analysis of Cross-Feeding Metabolites
Source: Metabolites. 2017 Oct 4;7(4):50. doi: 10.3390/metabo7040050 (PMC5746730; doi:10.3390/metabo7040050)
Supplement: Supplementary file 1 [file metabolites-07-00050-s001.zip › Table S2 Metabolites detected in individual and cocultures C.fimi and Y.lipolytica on ionic liquid treated switchgrass.xlsx]

## Sheet: Table S2
Table S2: Metabolites detected in individual and co-cultures of C.fimi and Y.lipolytica grown on ionic liquid-treated switchgrass. Compounds were identified based on a query against the Agilent Fiehn Metabolomics Library and confirmed with retention times and spectra of authentic standards. Relative retention times (RRT) were used to take into account differences in retention times caused by refe…
Compound Name	Retention Time	RRT*	Standard Retention Time	Standards RRT*	Quantifier Ion (m/z)	Qualifier Ion 1 (m/z)	Qualifier ion 2 (m/z)	Yarrowia lipolytica individual culture												Cellulomonas fimi individual culture												C.fimi and Y.lipolytica co-culture
								Time = 0			Time = 24 hours			Time = 96 hours			Time = 120 hours			Time = 0			Time = 24 hours			Time = 96 hours			Time = 120 hours			Time = 0			Time = 24 hours			Time = 96 hours			Time = 120 hours
Methyl Caprylate (IS)	8.261	0.506158			74	74.1	87	1000126	1524719	653953	2007892	1623332	3163741	1656244	1206790	813219	906536	4833518	559004	4628499	848182	1381041	5158768	2107635	2462135	993619	711883	767119	675918	904084	639323	923753	745710	784497	4535583	1153980	718504	874670	615963		1664060	2485591	3101709
malonic acid 1	9.3	0.569818			147	73	233	86	861		16318	6790		119387	158894	112228	153208	279572	189312	601	472	0	456	268		137	136	329	429	358		0		0	12662	10838	27317	134822	155624	865	99688	213447	156309
Methyl Pelargonate (IS)	9.644	0.590895			74	87	55	1163461	1895988	50037	2408704	1893959	3750925	1848826	1384335	920281	1027507	6007732	542807	5849240	84750	1587495	6059851	2561699	2980292	1031685	344299	842829	707146	1067062	579740	574527	820158	878838	5612631	1324245	278415	985781	353852	6655	1903999	2955433	3592691
uracil	9.679	0.59304			169	53.9	183.9	1182	3551	7686	12413	10684	7014	15644	5419	20380	16599	8008	1374	14230	60	8455	37000	20820	11318	12780	20856	17022	18486	19970	18247	15153	17639	7119	15100	19536	40874	16783	7896	192	9320	21680	18505
ethanolamine	9.703	0.59451			174	100	73.1	32243	87987	5940	8597	4993	13508	19246	20953	4160	7269	22575	37310	5989	55374	4568	7394	22624	60215	2802	5130	5951	10842	4116	2608	1954	4788	27919	4857	71511	18153	3402	6337	56856	4126	4328	11273
benzoic acid	9.999	0.612646	9.989	0.612071	179	105	135	8705	14225	8370	8497	8480	8714	8254	10792	9022	9080	11298	9190	8718	9766	7628	11997	9314	9599	7999	10892	10469	8156	12900	9528	11777	7554	5672	13788	9407	9814	9941	14463	2087	11174	13632	9685
glycine	10.742	0.65817	10.744	0.658333	174.1	73	73.1	24321	44789	54843	72453	91242	41198	37764	52427	47553	230590	57891	110884	24597	18195	27311	60139	61409	55973	53564	61901	43428	79942	84731	67943	24910	64491	37770	101446	44182	34899	20420	123590	8507	35980	106518	139984
succinic acid	10.814	0.662582	10.802	0.661887	247.1	73	75	1197	2969	770	1735	2179	1875	1249	2355	2158	2002	2003	1330	1576	884	1703	2581	1852	2327	1984	2072	2876	2629	3370	3246	1379	1151	1515	2432	1746	1451	1088	1163	62	437	501	115
Methyl Caprate (IS)	11.005	0.674285			74	74.1	87.1	770262	1417282	571008	1831706	1436399	2922738	1628585	991728	565991	739264	4793854	296528	4553500	525067	1131548	4933943	2182653	2421345	728834	544569	603253	434894	773190	369790	692215	661328	550639	4165717	926091	569035	816641	451500	822387	1614388	2386725	2930149
fumaric acid	11.3	0.69236	11.296	0.692157	245	147	73	69	1872	1116	1911	1827	1276	2365	3697	3709	3213	3893	2511	1135	865	756	2969	1791	2426	10858	7583	10238	11453	14612	13747	1297	941	924	2382	2342	2621	7351	8429	2626	8923	10443	7884
butantriol	11.446	0.701305			103	73.1	219.1			290		415	292	731		229			60	1228		801	17598	15279	4416	14335	13718	11665	13306	13667	13452		1186	184	10741	10534	18225	11968	13502	3502	10529	11485	9435
L-methionine 1	12.148	0.744317			104.1	61	56.1	508703	529834	592120	498469	518905	501450	26280	54953	15202	16971	14623	13895	576074	588120	311807	548588	633953	377543	13948	14656	13118	17154	15993	14875	604911	503514	630688	477672	430639	191942	13307	12841	5234	13335	15087	12494
malic acid	13.055	0.79989	13.054	0.799877	73	73.1	147	4650	7403	5359	7907	10990	6773	10177	22420	13046	11834	10153	8869	7253	5066	6431	13605	10525	10165	59638	37556	46230	47310	78649	71759	5341	7019	4033	10568	10700	12374	35767	40715	15178	20993	51792	36332
4-hydroxybenzaldehyde 2	13.219	0.809938			223.1	175.9	207.9	925	1849	1301	2648	2321	1631	1042	440	538	711	266	250	2540	1459	2675	2876	2869	2830	1832	778	1872	945	1202	760	2856	2113	697	3126	2444	2113		97	57	66	55	56
L-methionine 2	13.478	0.825807			176.1	73	127.9	396018	25133	306388	383697	472910	302089	49378	24373	46	36	135	48	107417	207939	1247917	394595	230846	29489	101	51		69	22		199571	716945	159200	216675	173682	403355				57	60	45
Methyl Laurate (IS)	13.581	0.832118			74	87	87.1	938668	1672622	551597	2159163	1738272	3408444	1704972	1372566	878448	1121017	5349025	374537	4910931	844138	1418987	5108573	2323464	2652520	1121950	643131	750139	678374	941652	519089	842685	687040	747259	4820790	1184729	569578	955723	564008	1007939	1778181	2915963	3315014
hypotaurine	14.476	0.886955			188	100	174.1	66	44	26	3042	2785	3426	6862	8498	15492	8840	7449	5953				45	85		62	66	57	25	49	69	140	158		2839	2191	2298	2210	1075	2811	951	1580	1167
4-hydroxybenzoic acid	14.81	0.90742			223	267.1	193			637	809	0	561	390	3424	2586	2915	3700	2452	907	95	935	895			1726	575		695		1382				825	843		5523	5621	4756	5267	7775	5583
vanillyl alcohol	14.899	0.912873			298	268	283				46				67	88	98	86			80		133	165	103	4201	2936	4245	9211	9701	10197		55	53	193	61	104	1193	1302	1716	1692	1494	689
vanillin	15.033	0.921083	15.025	0.92065	223.1	253	238	24703	29075	26858	18117	28789	20553	19780	20440	16462	3426	6876	2869	24612	25367	30948	26474	34414	25036	31139	22302	28134	11999	25888	12512	26084	23113	24959	9176	27152	24320	9034	9791	12635	9924	10421	52
D-xylose	15.055	0.922431	15.063	0.922978	307	217.1	103.1	864	663	1632	1396	2691	2580	494	1358	2418	39	1292	53	1410	1978	2494	10035	7973	8858	3560	1983	3145	3079	5152	3439	1271	320	468	6276	4291	3745	1870	1393	2922	2233	2634	78
13C6-xylose (IS)	15.056	0.922492	15.063	0.922978	310	220.2	104.1	409097	531324	568791	617368	615407	626024	520392	559456	641990	267	547493		499128	500630	698239	578567	578700	507363	670569	423535	504009	84	660229	185	532433	592007	526906	705163	516586	449220	477833	488699	619620	499046	637049	66
L-arabinose	15.136	0.927394	15.139	0.927635	73.1	103	217.1	16082	13644	27723	32285	21157	11194	14874	28370	12738	15067	9684	17461	7840	7037	9666	2506		1362			1167		2744	3220	8111	21595	8718	7119		976		2888	2958	121		5392
arabitol	15.806	0.968446	15.812	0.968873	217.1	307.2	103.1	2067	1252	1027	1479	2295	2120	4409	7727	7427	5932	6041	6859	1806	1659	1966	2114	1987	1794	4457	3265	2894	2994	5431	4415	1378	1614	1827	2724	3175	2317	7644	6806	7819	10895	14784	11739
Methyl Myristate (IS)	15.926	0.975798			74	87	143.1	977164	1690186	556886	2181962	1740014	3300625	1712649	1269971	790939	986458	4665198	431125	4571251	719500	1470158	4807364	2283979	2440909	1101858	644582	814067	564031	997321	558610	856920	750294	816513	4315399	1232109	592366	896841	469944	888526	1822438	2706275	3219297
trans-aconitic acid	16.099	0.986398			229	132.9	73	17561	16969	10716	19673	19944	14958	15562	24443	14937	16244	16567	15188	5967	16256	11467	14109	9160	10643	9085	5283	8791	13630	13239	11413	7564	16441	6400	15716	12587	16912	9583	6877	91	5827	10702	5233
13C6-vanillic acid	16.321	1	16.32	1	318.2	303.2	259.2	410608	477083	476890	514987	530389	525912	493447	516561	528444	6138	462359	27	425987	432363	543848	495459	476436	423817	519802	404508	453147	1384	550933	5450	455282	514494	423870	579912	447115	429713	468077	409408	546177	491090	519554	2654
vanillic acid	16.324	1.00018	16.32	1	297.3	73.1	267.1	3907	6355	6639	5207	9604	11002	21078	22576	36813	29695	36883	17615	1801	6035	7124	2553	6590	10307	8668	6991	9905	5209	9438	7157	8456	6447	6186	9660	5195	12222	35329	34612	35034	36407	42366	32541
3-dehydroshikimic acid 1	16.545	1.01372			73	296.1	224.1		2328	29200		1134	39475		7616	6599	2669	14839	1622		4704	2073			33265	79626	49080	64777	31288	74518	61867		607		118141	136541	164018	425726	411600	267753	263336	535383	373362
shikimic acid	16.744	1.02592	16.748	1.02623	204.1	73	73.1	69	2931	2005	1272	1349	233	1618	1101	2227	3265	610	68	4682	119	164	35642	28085	19117	1070250	861545	966198	779360	1171807	1073083	976	6076	174	1028790	978735	1087123	3225362	3278651	2341059	2392441	3849772	2971499
citric acid	16.866	1.03339	16.865	1.03339	73	73.1	273.1	883992	1021767	1035079	981115	981548	950426	830604	939139	998950	822107	819368	731077	992911	861160	1163139	1147881	1105124	912117	1121107	871128	926099	678673	1007874	940742	979172	1133765	1023108	1136427	940600	811512	779011	659297	96898	742928	855826	640556
5-methoxysalicylic acid	16.996	1.04136			297.3	298.3	299.3	121	287	592	1039	948	1261	902	1342	2509	1113	762	659	1034	846	1935	4269	3080	3072	8296	4525	5392	6348	8989	9873	1835	569	1585	4446	3067	2491	6496	4600	3306	8344	8089	6616
4-aminobenzoic acid	17.076	1.04626	17.045	1.04442	192	265.9	266.1			120		147	127		366		312	103	399		105	110		172	106	822	106	551	1163		349	79		104	46			2097	2640	1731	4220	4426	2608
myristic acid	17.235	1.056			73	117.1	75	27666	65082	29532	44080	37616	56609	40101	47496	64880	53087	47414	31474	41327	37345	54877	49938	42945	53182	54331	43488	43165	39555	52161	49879	37147	44135	30732	47070	24118	33089	38297	42096	38252	42684	41453	37190
quinic acid	17.307	1.06041	17.309	1.0606	73	73.1	345.3	7296	9020	7851	7893	7831	6330	6239	9735	7951	5731	8099	4526	8316	10298	13391	9856	12012	7655	14580	7555	8334	9605	9793	6089	10405	8645	7740	9986	9345	11503	10043	8905	7824	8162	14330	8700
D-mannose	17.585	1.07745	17.587	1.07763	319.2	205.1	217.1			53		92	38									89	57			113	92	58	68	146	10				62			132	160			581	134
D-galactose 2	17.641	1.08088	17.645	1.08119	319.2	205.1	217.1	63	196	162	51	716	73		93	251	32	56		47	40	291	127		67	52	74			241	124	68	130	54				39		370	80	43	153
D-glucose	17.697	1.08431	17.7	1.08456	319.2	205.1	217.1	2755	2439	2609	1084	3578	1766	1116	1514	3342	2702	2311		1231	2761	4438	2790	516	1123	2793	2099	1638	245	2542	2876	2357	1614	2361	375	1887	1486	4152	830	320	3079	946	3164
13C6-glucose	17.699	1.08443	17.7	1.08456	73	73.1	323.2	1089256	1428496	1456806	1588023	1552064	1587377	1379382	1353041	1565640	13804	1476178	655	1334211	1288835	1615797	1487297	1494416	1380001	1615189	1210844	1337615	5012	1603928	9419	1372850	1434074	1411096	1663056	1381092	1214507	1273170	1264188	1427737	1305854	1585281	16456
Methyl Palmitate (IS)	18.044	1.10557			74	74.1	87.1	991839	1764182	570020	2212469	1802903	3307746	1783577	1354363	807008	1155258	4532348	467407	4244442	764244	1565262	4614792	2367218	2470651	1235319	660185	927890	697039	1006461	612060	838859	867024	805952	4006935	1338390	618610	913676	490082	761336	1781754	2697938	3032508
glucitol	18.053	1.10612			319.2	205.1	147	157	70	197	582	241	283	3088	4087	5208	6221	5006	4718	104	48	211	74	241	77	409	137	39		261	347	210	70	197	590	279	149	5798	5396	9116	26173	25780	9380
4-hydroxycinnamic acid/p-coumaric acid	18.181	1.11396	18.182	1.11409	73	73.1	219.1	5307	3763	5964	8828	7243	7510	7809	4857	6393	7947	6047	3813	8636	4205	7897	10866	7667	6274	130172	96058	126121	156652	170050	161157	5449	9886	6171	9349	11716	13351	136418	139121	79023	143768	209651	139641
pantothenic acid 2	18.649	1.14264	18.633	1.14173	291	247.1	201								50	49	45	99						31		3290	2318	2892	7510	8371	7108				205	44	130	3311	3274	2823	6846	7619	4257
epi-inositol	18.96	1.16169			217.1	191.1	305		52	62	45	56		54	106	100		41		49		40	157	467	89	5078	3161	3238	4241	6906	5949	61	21		805	318	656	4441	3219	3297	5900	10925	7066
myo-inositol	19.643	1.20354	19.645	1.20374	305	217.1	191		69	59	42	90	167	354	923	1706	2561	3096	2128	93		755	245	120	131	10194	5398	5488	24085	36864	35749	68			309	257	70	28058	30626	9678	45787	91057	50158
ferulic acid	19.644	1.2036	19.643	1.20362	338.2	323.1	308.1	45	1276	461	359	301	223	134	308	483	1560	227	73	966	30	287	412	330	244	51005	33931	44463	66041	77334	65097	473	1575	178	1544	1527	1664	52494	47064	42585	57578	70895	48315
Methyl Eicosanoate (IS)	21.765	1.33356			74	74.1	87.1	518543	862673	286417	1075860	819479	1685489	815773	650380	388580	535422	2585040	248946	2349607	387290	700576	2487270	1147763	1188039	587935	359296	426657	318760	537431	292367	398824	368211	397003	2147703	624399	299518	482441	281291	294765	845040	1304954	1582254
Methyl Docosanoate (IS)	23.407	1.43416			74	87	75	427995	742615	243280	936531	721204	1484407	714927	558589	328271	478859	2265329	210158	2171364	319077	604219	2173858	958105	1030896	475808	268756	337764	242202	424019	236785	356258	320854	328026	1917063	545560	245292	371080	211550	248165	784541	1116201	1365244
13C6-cellobiose	24.659	1.51088	24.66	1.51103	367.3	206.1	220.1	502652	393802	629232	785792	809532	820903	671566	750274	783506		681297		570637	627350	911495	698700	702611	608575	869397	460699	611283		840807		594234	711004	612075	890746	680125	532879	577919	578366	791808	650088	815340
cellobiose 1	24.662	1.51106	24.661	1.51109	361.2	204.1	217.1	203	168	133	414	165	285	130	53	197		273		114	466	120	89	74	112	1107	330	530	419	3145	600	68	208	80	338	122	165	1962	2137	924	5851	6586	776
Methyl Linocerate (IS)	24.928	1.52736			74	74.1	87.1	330918	638222	208729	769294	673053	1280580	609998	438885	291459	392917	1984515	147668	1990318	260615	527119	1916464	831061	887162	433784	240231	284284	202113	375826	174345	284564	283885	279991	1653526	480115	212634	336072	180899	226649	678650	994386	1263796
trehalose	24.983	1.53073	24.99	1.53125	361.2	73.1	191	195	961	861	1162	1022	381	1057	2783	472	2485	2346	853	180	713	1089	11415	13586	12356	313946	4512	106968	186510	62123	1224152	827	627	431	25092	17993	33479	121816	585305	24278	432458	156455	14734
Methyl Hexacosanoate (IS)	26.356	1.61485			74	74.1	87.1	182359	442338	95009	578588	382823	930162	370201	253337	146362	218311	1561154	78831	1555122	130480	319355	1618469	593815	676416	244771	112667	152493	123361	193858	107884	151204	141594	156261	1237337	273422	127821	173819	85926	112912	424655	664337	826920
Methyl Octacosanoate (IS)	27.951	1.71258			74	74.1	87	100453	211422	46156	303662	220010	669309	223318	147850	75506	114273	1272197	45884	1053408	71611	188133	1123601	341455	405498	142286	62673	79074	50050	103539	57632	77031	72502	86110	931337	188393	58862	97265	38607	63478	256290	431936	581150
Methyl Triacontanoate (IS)	30.026	1.83972			74.1	74	87.1	39256	73814	19675	84710	53989	233294	71479	46364	33182	33383	600895	13663	464388	26546	48942	473489	108214	140947	48788	18579	24258	14954	29499	16238	14390	30510	24531	321532	62723	19974	22565	22585	22892	74838	123648	201098
(IS): internal standard
*Retention time of each metabolite relative to 13C6-vanillic acid
